# Supplementary material for: Carbinolamine Formation and Dehydration in a DNA Repair Enzyme Active Site
Source: PLoS One. 2012 Feb 22;7(2):e31377. doi: 10.1371/journal.pone.0031377 (PMC3285167; doi:10.1371/journal.pone.0031377)
Supplement: File S6 — An archive of the new residue descriptors used in this study and their associated force field modifications. (BZ2) [file pone.0031377.s006.bz2]

Archive with 112 entries (100 files):
- submission.d
- submission.d/._2FCC_simulation.pdb.gz
- submission.d/2FCC_simulation.pdb.gz
- submission.d/Carbinolamine
- submission.d/carbinolamine_dehydration
- submission.d/protonated_carbinolamine
- submission.d/UTH-ALD
- submission.d/UTH-ALD/GLH
- submission.d/UTH-ALD/GLU
- submission.d/UTH-ALD/GLU/._2FCC_simulation.pdb.gz
- submission.d/UTH-ALD/GLU/2FCC_simulation.pdb.gz
- submission.d/UTH-ALD/GLU/._ALD.check.pdb
- submission.d/UTH-ALD/GLU/ALD.check.pdb
- submission.d/UTH-ALD/GLU/._ALD.lib
- submission.d/UTH-ALD/GLU/ALD.lib
- submission.d/UTH-ALD/GLU/._build.whole.system.sh
- submission.d/UTH-ALD/GLU/build.whole.system.sh
- submission.d/UTH-ALD/GLU/._params.frcmod
- submission.d/UTH-ALD/GLU/params.frcmod
- submission.d/UTH-ALD/GLU/._UTH.check.pdb
- submission.d/UTH-ALD/GLU/UTH.check.pdb
- submission.d/UTH-ALD/GLU/._UTH.lib
- submission.d/UTH-ALD/GLU/UTH.lib
- submission.d/UTH-ALD/GLH/._2FCC_simulation.pdb.gz
- submission.d/UTH-ALD/GLH/2FCC_simulation.pdb.gz
- submission.d/UTH-ALD/GLH/._ALD.check.pdb
- submission.d/UTH-ALD/GLH/ALD.check.pdb
- submission.d/UTH-ALD/GLH/._ALD.lib
- submission.d/UTH-ALD/GLH/ALD.lib
- submission.d/UTH-ALD/GLH/._build.whole.system.sh
- submission.d/UTH-ALD/GLH/build.whole.system.sh
- submission.d/UTH-ALD/GLH/._params.frcmod
- submission.d/UTH-ALD/GLH/params.frcmod
- submission.d/UTH-ALD/GLH/._UTH.check.pdb
- submission.d/UTH-ALD/GLH/UTH.check.pdb
- submission.d/UTH-ALD/GLH/._UTH.lib
- submission.d/UTH-ALD/GLH/UTH.lib
- submission.d/protonated_carbinolamine/A
- submission.d/protonated_carbinolamine/B
- submission.d/protonated_carbinolamine/B/._build.whole.system.sh
- submission.d/protonated_carbinolamine/B/build.whole.system.sh
- submission.d/protonated_carbinolamine/B/._params.frcmod
- submission.d/protonated_carbinolamine/B/params.frcmod
- submission.d/protonated_carbinolamine/B/._PBT.check.pdb
- submission.d/protonated_carbinolamine/B/PBT.check.pdb
- submission.d/protonated_carbinolamine/B/._PBT.lib
- submission.d/protonated_carbinolamine/B/PBT.lib
- submission.d/protonated_carbinolamine/B/._PCB.check.pdb
- submission.d/protonated_carbinolamine/B/PCB.check.pdb
- submission.d/protonated_carbinolamine/B/._PCB.lib
- submission.d/protonated_carbinolamine/B/PCB.lib
- submission.d/protonated_carbinolamine/A/._build.whole.system.sh
- submission.d/protonated_carbinolamine/A/build.whole.system.sh
- submission.d/protonated_carbinolamine/A/._params.frcmod
- submission.d/protonated_carbinolamine/A/params.frcmod
- submission.d/protonated_carbinolamine/A/._PCA.check.pdb
- submission.d/protonated_carbinolamine/A/PCA.check.pdb
- submission.d/protonated_carbinolamine/A/._PCA.lib
- submission.d/protonated_carbinolamine/A/PCA.lib
- submission.d/protonated_carbinolamine/A/._PCT.check.pdb
- submission.d/protonated_carbinolamine/A/PCT.check.pdb
- submission.d/protonated_carbinolamine/A/._PCT.lib
- submission.d/protonated_carbinolamine/A/PCT.lib
- submission.d/carbinolamine_dehydration/._build.whole.system.sh
- submission.d/carbinolamine_dehydration/build.whole.system.sh
- submission.d/carbinolamine_dehydration/._CAB.check.pdb
- submission.d/carbinolamine_dehydration/CAB.check.pdb
- submission.d/carbinolamine_dehydration/._CAB.lib
- submission.d/carbinolamine_dehydration/CAB.lib
- submission.d/carbinolamine_dehydration/._CBT.check.pdb
- submission.d/carbinolamine_dehydration/CBT.check.pdb
- submission.d/carbinolamine_dehydration/._CBT.lib
- submission.d/carbinolamine_dehydration/CBT.lib
- submission.d/carbinolamine_dehydration/._H3O+.frcmod
- submission.d/carbinolamine_dehydration/H3O+.frcmod
- submission.d/carbinolamine_dehydration/._H3O+.lib
- submission.d/carbinolamine_dehydration/H3O+.lib
- submission.d/carbinolamine_dehydration/._H3O+.mol2
- submission.d/carbinolamine_dehydration/H3O+.mol2
- submission.d/carbinolamine_dehydration/._notes
- submission.d/carbinolamine_dehydration/notes
- submission.d/carbinolamine_dehydration/._params.frcmod
- submission.d/carbinolamine_dehydration/params.frcmod
- submission.d/carbinolamine_dehydration/Water-mediated
- submission.d/carbinolamine_dehydration/Water-mediated/._build.whole.system.sh
- submission.d/carbinolamine_dehydration/Water-mediated/build.whole.system.sh
- submission.d/Carbinolamine/A
- submission.d/Carbinolamine/B
- submission.d/Carbinolamine/B/._build.whole.system.sh
- submission.d/Carbinolamine/B/build.whole.system.sh
- submission.d/Carbinolamine/B/._CAB.check.pdb
- submission.d/Carbinolamine/B/CAB.check.pdb
- submission.d/Carbinolamine/B/._CAB.lib
- submission.d/Carbinolamine/B/CAB.lib
- submission.d/Carbinolamine/B/._CBT.check.pdb
- submission.d/Carbinolamine/B/CBT.check.pdb
- submission.d/Carbinolamine/B/._CBT.lib
- submission.d/Carbinolamine/B/CBT.lib
- submission.d/Carbinolamine/B/._params.frcmod
- submission.d/Carbinolamine/B/params.frcmod
- submission.d/Carbinolamine/A/._build.whole.system.sh
- submission.d/Carbinolamine/A/build.whole.system.sh
- submission.d/Carbinolamine/A/._CAA.check.pdb
- submission.d/Carbinolamine/A/CAA.check.pdb
- submission.d/Carbinolamine/A/._CAA.lib
- submission.d/Carbinolamine/A/CAA.lib
- submission.d/Carbinolamine/A/._CAT.check.pdb
- submission.d/Carbinolamine/A/CAT.check.pdb
- submission.d/Carbinolamine/A/._CAT.lib
- submission.d/Carbinolamine/A/CAT.lib
- submission.d/Carbinolamine/A/._params.frcmod
- submission.d/Carbinolamine/A/params.frcmod
