# Supplementary material for: Carbinolamine Formation and Dehydration in a DNA Repair Enzyme Active Site
Source: PLoS One. 2012 Feb 22;7(2):e31377. doi: 10.1371/journal.pone.0031377 (PMC3285167; doi:10.1371/journal.pone.0031377)
Supplement: File S6 — An archive of the new residue descriptors used in this study and their associated force field modifications. (BZ2) [file pone.0031377.s006.bz2 › submission.d/UTH-ALD/GLU/ALD.check.pdb]

ATOM      1  P   ALD     1      -1.404   3.716  -2.415  1.00  0.00
ATOM      2  O1P ALD     1      -1.746   4.034  -3.815  1.00  0.00
ATOM      3  O2P ALD     1      -1.850   4.459  -1.223  1.00  0.00
ATOM      4  O5* ALD     1      -1.692   2.105  -2.201  1.00  0.00
ATOM      5  C5* ALD     1      -1.935   1.657  -0.900  1.00  0.00
ATOM      6 1H5* ALD     1      -1.505   2.386  -0.159  1.00  0.00
ATOM      7 2H5* ALD     1      -3.045   1.563  -0.734  1.00  0.00
ATOM      8  C4* ALD     1      -1.306   0.262  -0.730  1.00  0.00
ATOM      9  H4* ALD     1      -1.783  -0.448  -1.463  1.00  0.00
ATOM     10  O4* ALD     1       0.091   0.295  -0.992  1.00  0.00
ATOM     11  HO4 ALD     1       0.208   0.840  -1.782  1.00  0.00
ATOM     12  C3* ALD     1      -1.535  -0.266   0.706  1.00  0.00
ATOM     13  H3* ALD     1      -2.540   0.121   1.058  1.00  0.00
ATOM     14  C2* ALD     1      -0.451   0.237   1.666  1.00  0.00
ATOM     15 1H2* ALD     1      -0.254   1.321   1.448  1.00  0.00
ATOM     16 2H2* ALD     1      -0.821   0.150   2.722  1.00  0.00
ATOM     17  C1* ALD     1       0.834  -0.516   1.532  1.00  0.00
ATOM     18  H1* ALD     1       0.898  -1.198   0.655  1.00  0.00
ATOM     19  O1* ALD     1       1.770  -0.389   2.333  1.00  0.00
ATOM     20  O3* ALD     1      -1.553  -1.662   0.691  1.00  0.00
TER
END
