# Supplementary material for: Carbinolamine Formation and Dehydration in a DNA Repair Enzyme Active Site
Source: PLoS One. 2012 Feb 22;7(2):e31377. doi: 10.1371/journal.pone.0031377 (PMC3285167; doi:10.1371/journal.pone.0031377)
Supplement: File S6 — An archive of the new residue descriptors used in this study and their associated force field modifications. (BZ2) [file pone.0031377.s006.bz2 › submission.d/UTH-ALD/GLU/params.frcmod]

FF additions for aldehyde / neutral N-term THR
MASS

BOND
H1-C   367.0    1.080       Analogy with C -H5 (and several others)

ANGLE
H1-C -CT    50.0      109.50    Analogy with CT-CT-H1
O -C -H1    50.0      120.00    Analogy with H4-C -O

DIHE

IMPROPER

NONBON
