# Supplementary material for: Carbinolamine Formation and Dehydration in a DNA Repair Enzyme Active Site
Source: PLoS One. 2012 Feb 22;7(2):e31377. doi: 10.1371/journal.pone.0031377 (PMC3285167; doi:10.1371/journal.pone.0031377)
Supplement: File S6 — An archive of the new residue descriptors used in this study and their associated force field modifications. (BZ2) [file pone.0031377.s006.bz2 › submission.d/UTH-ALD/GLU/UTH.check.pdb]

ATOM      1  N   UTH     1       1.023  -0.441  -0.404  1.00  0.00
ATOM      2  H1  UTH     1       1.027   0.167   0.392  1.00  0.00
ATOM      3  H2  UTH     1       0.790   0.102  -1.216  1.00  0.00
ATOM      4  CA  UTH     1       2.333  -1.033  -0.589  1.00  0.00
ATOM      5  HA  UTH     1       2.286  -1.661  -1.530  1.00  0.00
ATOM      6  CB  UTH     1       3.508  -0.034  -0.764  1.00  0.00
ATOM      7  HB  UTH     1       3.771   0.412   0.237  1.00  0.00
ATOM      8  CG2 UTH     1       4.723  -0.714  -1.364  1.00  0.00
ATOM      9 1HG2 UTH     1       4.487  -1.120  -2.377  1.00  0.00
ATOM     10 2HG2 UTH     1       5.561   0.016  -1.462  1.00  0.00
ATOM     11 3HG2 UTH     1       5.051  -1.549  -0.698  1.00  0.00
ATOM     12  OG1 UTH     1       3.030   1.002  -1.620  1.00  0.00
ATOM     13 1HG  UTH     1       3.791   1.546  -1.849  1.00  0.00
ATOM     14  C   UTH     1       2.668  -1.979   0.588  1.00  0.00
ATOM     15  O   UTH     1       3.701  -1.832   1.272  1.00  0.00
TER
END
