# Supplementary material for: Carbinolamine Formation and Dehydration in a DNA Repair Enzyme Active Site
Source: PLoS One. 2012 Feb 22;7(2):e31377. doi: 10.1371/journal.pone.0031377 (PMC3285167; doi:10.1371/journal.pone.0031377)
Supplement: File S6 — An archive of the new residue descriptors used in this study and their associated force field modifications. (BZ2) [file pone.0031377.s006.bz2 › submission.d/protonated_carbinolamine/B/params.frcmod]

Frc mods for protonated carbinolamines
MASS

BOND

ANGLE
N3-CT-OH    50.0      109.50    In analogy with CT-CT-OH
HP-CT-OH    50.0      109.50    In analogy with H1-CT-OH

DIHE

IMPROPER

NONBON
