# Supplementary material for: Carbinolamine Formation and Dehydration in a DNA Repair Enzyme Active Site
Source: PLoS One. 2012 Feb 22;7(2):e31377. doi: 10.1371/journal.pone.0031377 (PMC3285167; doi:10.1371/journal.pone.0031377)
Supplement: File S6 — An archive of the new residue descriptors used in this study and their associated force field modifications. (BZ2) [file pone.0031377.s006.bz2 › submission.d/protonated_carbinolamine/B/PBT.check.pdb]

ATOM      1  N   PBT     1       1.158  -0.349  -0.392  1.00  0.00
ATOM      2  H1  PBT     1       1.045   0.437  -1.060  1.00  0.00
ATOM      3  H2  PBT     1       0.415  -1.038  -0.617  1.00  0.00
ATOM      4  CA  PBT     1       2.486  -0.984  -0.588  1.00  0.00
ATOM      5  HA  PBT     1       2.460  -1.457  -1.618  1.00  0.00
ATOM      6  CB  PBT     1       3.647   0.053  -0.594  1.00  0.00
ATOM      7  HB  PBT     1       3.833   0.400   0.459  1.00  0.00
ATOM      8  CG2 PBT     1       4.905  -0.571  -1.178  1.00  0.00
ATOM      9 1HG2 PBT     1       4.713  -0.942  -2.213  1.00  0.00
ATOM     10 2HG2 PBT     1       5.705   0.205  -1.226  1.00  0.00
ATOM     11 3HG2 PBT     1       5.246  -1.415  -0.532  1.00  0.00
ATOM     12  OG1 PBT     1       3.321   1.134  -1.452  1.00  0.00
ATOM     13 1HG  PBT     1       2.789   1.779  -0.962  1.00  0.00
ATOM     14  C   PBT     1       2.778  -2.115   0.432  1.00  0.00
ATOM     15  O   PBT     1       3.847  -2.096   1.077  1.00  0.00
TER
END
