# Supplementary material for: Carbinolamine Formation and Dehydration in a DNA Repair Enzyme Active Site
Source: PLoS One. 2012 Feb 22;7(2):e31377. doi: 10.1371/journal.pone.0031377 (PMC3285167; doi:10.1371/journal.pone.0031377)
Supplement: File S6 — An archive of the new residue descriptors used in this study and their associated force field modifications. (BZ2) [file pone.0031377.s006.bz2 › submission.d/protonated_carbinolamine/B/PCB.check.pdb]

ATOM      1  P   PCB     1      -0.592   3.467  -1.508  1.00  0.00
ATOM      2  O1P PCB     1      -0.511   4.467  -2.579  1.00  0.00
ATOM      3  O2P PCB     1      -0.702   3.687  -0.055  1.00  0.00
ATOM      4  O5* PCB     1      -1.718   2.342  -1.958  1.00  0.00
ATOM      5  C5* PCB     1      -2.513   1.733  -0.991  1.00  0.00
ATOM      6 1H5* PCB     1      -2.426   2.271  -0.008  1.00  0.00
ATOM      7 2H5* PCB     1      -3.581   1.800  -1.346  1.00  0.00
ATOM      8  C4* PCB     1      -2.153   0.238  -0.854  1.00  0.00
ATOM      9  H4* PCB     1      -3.081  -0.377  -1.043  1.00  0.00
ATOM     10  O4* PCB     1      -1.183  -0.174  -1.807  1.00  0.00
ATOM     11  HO4 PCB     1      -1.301   0.371  -2.599  1.00  0.00
ATOM     12  C3* PCB     1      -1.645  -0.137   0.559  1.00  0.00
ATOM     13  H3* PCB     1      -2.535  -0.063   1.254  1.00  0.00
ATOM     14  C2* PCB     1      -0.534   0.781   1.086  1.00  0.00
ATOM     15 1H2* PCB     1      -0.545   1.773   0.549  1.00  0.00
ATOM     16 2H2* PCB     1      -0.721   0.980   2.176  1.00  0.00
ATOM     17  C1* PCB     1       0.884   0.209   1.004  1.00  0.00
ATOM     18  H1* PCB     1       1.656   1.023   1.170  1.00  0.00
ATOM     19  O1* PCB     1       1.149  -0.757   1.978  1.00  0.00
ATOM     20 1HO  PCB     1       0.355  -1.314   2.110  1.00  0.00
ATOM     21  O3* PCB     1      -1.181  -1.454   0.554  1.00  0.00
TER
END
