# Supplementary material for: Carbinolamine Formation and Dehydration in a DNA Repair Enzyme Active Site
Source: PLoS One. 2012 Feb 22;7(2):e31377. doi: 10.1371/journal.pone.0031377 (PMC3285167; doi:10.1371/journal.pone.0031377)
Supplement: File S6 — An archive of the new residue descriptors used in this study and their associated force field modifications. (BZ2) [file pone.0031377.s006.bz2 › submission.d/protonated_carbinolamine/A/PCA.check.pdb]

ATOM      1  P   PCA     1      -0.487   3.445  -1.527  1.00  0.00
ATOM      2  O1P PCA     1      -0.515   4.542  -2.499  1.00  0.00
ATOM      3  O2P PCA     1      -0.382   3.499  -0.052  1.00  0.00
ATOM      4  O5* PCA     1      -1.686   2.374  -1.900  1.00  0.00
ATOM      5  C5* PCA     1      -2.418   1.778  -0.874  1.00  0.00
ATOM      6 1H5* PCA     1      -2.227   2.298   0.103  1.00  0.00
ATOM      7 2H5* PCA     1      -3.509   1.899  -1.134  1.00  0.00
ATOM      8  C4* PCA     1      -2.120   0.268  -0.791  1.00  0.00
ATOM      9  H4* PCA     1      -3.087  -0.291  -0.973  1.00  0.00
ATOM     10  O4* PCA     1      -1.211  -0.153  -1.798  1.00  0.00
ATOM     11  HO4 PCA     1      -1.384   0.380  -2.587  1.00  0.00
ATOM     12  C3* PCA     1      -1.608  -0.216   0.590  1.00  0.00
ATOM     13  H3* PCA     1      -2.517  -0.195   1.270  1.00  0.00
ATOM     14  C2* PCA     1      -0.531   0.626   1.282  1.00  0.00
ATOM     15 1H2* PCA     1      -0.788   1.718   1.214  1.00  0.00
ATOM     16 2H2* PCA     1      -0.571   0.349   2.375  1.00  0.00
ATOM     17  C1* PCA     1       0.939   0.438   0.883  1.00  0.00
ATOM     18  H1* PCA     1       1.473  -0.198   1.656  1.00  0.00
ATOM     19  O1* PCA     1       1.650   1.644   0.841  1.00  0.00
ATOM     20 1HO  PCA     1       1.072   2.366   0.493  1.00  0.00
ATOM     21  O3* PCA     1      -1.155  -1.532   0.481  1.00  0.00
TER
END
