# Supplementary material for: Carbinolamine Formation and Dehydration in a DNA Repair Enzyme Active Site
Source: PLoS One. 2012 Feb 22;7(2):e31377. doi: 10.1371/journal.pone.0031377 (PMC3285167; doi:10.1371/journal.pone.0031377)
Supplement: File S6 — An archive of the new residue descriptors used in this study and their associated force field modifications. (BZ2) [file pone.0031377.s006.bz2 › submission.d/protonated_carbinolamine/A/PCT.check.pdb]

ATOM      1  N   PCT     1       1.139  -0.261  -0.457  1.00  0.00
ATOM      2  H1  PCT     1       1.080   0.450  -1.211  1.00  0.00
ATOM      3  H2  PCT     1       0.368  -0.935  -0.612  1.00  0.00
ATOM      4  CA  PCT     1       2.437  -0.975  -0.582  1.00  0.00
ATOM      5  HA  PCT     1       2.388  -1.559  -1.552  1.00  0.00
ATOM      6  CB  PCT     1       3.643   0.008  -0.684  1.00  0.00
ATOM      7  HB  PCT     1       3.870   0.398   0.346  1.00  0.00
ATOM      8  CG2 PCT     1       4.847  -0.705  -1.275  1.00  0.00
ATOM      9 1HG2 PCT     1       4.609  -1.102  -2.291  1.00  0.00
ATOM     10 2HG2 PCT     1       5.688   0.023  -1.372  1.00  0.00
ATOM     11 3HG2 PCT     1       5.158  -1.543  -0.607  1.00  0.00
ATOM     12  OG1 PCT     1       3.332   1.065  -1.574  1.00  0.00
ATOM     13 1HG  PCT     1       2.860   1.755  -1.080  1.00  0.00
ATOM     14  C   PCT     1       2.682  -2.000   0.553  1.00  0.00
ATOM     15  O   PCT     1       3.793  -2.006   1.132  1.00  0.00
TER
END
