# Supplementary material for: Carbinolamine Formation and Dehydration in a DNA Repair Enzyme Active Site
Source: PLoS One. 2012 Feb 22;7(2):e31377. doi: 10.1371/journal.pone.0031377 (PMC3285167; doi:10.1371/journal.pone.0031377)
Supplement: File S6 — An archive of the new residue descriptors used in this study and their associated force field modifications. (BZ2) [file pone.0031377.s006.bz2 › submission.d/carbinolamine_dehydration/CAB.check.pdb]

ATOM      1  P   CAB     1      -3.185   4.274  -2.117  1.00  0.00
ATOM      2  O1P CAB     1      -4.227   5.223  -1.685  1.00  0.00
ATOM      3  O2P CAB     1      -1.742   4.594  -2.206  1.00  0.00
ATOM      4  O5* CAB     1      -3.335   2.905  -1.203  1.00  0.00
ATOM      5  C5* CAB     1      -2.182   2.221  -0.835  1.00  0.00
ATOM      6 1H5* CAB     1      -1.285   2.633  -1.376  1.00  0.00
ATOM      7 2H5* CAB     1      -2.041   2.332   0.280  1.00  0.00
ATOM      8  C4* CAB     1      -2.331   0.717  -1.122  1.00  0.00
ATOM      9  H4* CAB     1      -3.392   0.399  -0.922  1.00  0.00
ATOM     10  O4* CAB     1      -2.032   0.510  -2.497  1.00  0.00
ATOM     11  HO4 CAB     1      -1.991  -0.447  -2.621  1.00  0.00
ATOM     12  C3* CAB     1      -1.367  -0.122  -0.242  1.00  0.00
ATOM     13  H3* CAB     1      -1.695  -0.062   0.836  1.00  0.00
ATOM     14  C2* CAB     1       0.052   0.441  -0.401  1.00  0.00
ATOM     15 1H2* CAB     1       0.224   0.671  -1.486  1.00  0.00
ATOM     16 2H2* CAB     1       0.105   1.402   0.174  1.00  0.00
ATOM     17  C1* CAB     1       1.139  -0.530   0.082  1.00  0.00
ATOM     18  H1* CAB     1       0.769  -1.072   1.004  1.00  0.00
ATOM     19  O1* CAB     1       1.431  -1.499  -0.938  1.00  0.00
ATOM     20 1HO  CAB     1       0.595  -1.721  -1.371  1.00  0.00
ATOM     21  O3* CAB     1      -1.406  -1.460  -0.659  1.00  0.00
TER
END
