# Supplementary material for: Carbinolamine Formation and Dehydration in a DNA Repair Enzyme Active Site
Source: PLoS One. 2012 Feb 22;7(2):e31377. doi: 10.1371/journal.pone.0031377 (PMC3285167; doi:10.1371/journal.pone.0031377)
Supplement: File S6 — An archive of the new residue descriptors used in this study and their associated force field modifications. (BZ2) [file pone.0031377.s006.bz2 › submission.d/carbinolamine_dehydration/CBT.check.pdb]

ATOM      1  N   CBT     1       2.381   0.152   0.445  1.00  0.00
ATOM      2  H   CBT     1       2.610   0.824  -0.269  1.00  0.00
ATOM      3  CA  CBT     1       3.539  -0.718   0.626  1.00  0.00
ATOM      4  HA  CBT     1       3.762  -1.298  -0.323  1.00  0.00
ATOM      5  CB  CBT     1       4.819   0.090   0.980  1.00  0.00
ATOM      6  HB  CBT     1       4.723   0.484   2.031  1.00  0.00
ATOM      7  CG2 CBT     1       6.046  -0.800   0.867  1.00  0.00
ATOM      8 1HG2 CBT     1       6.149  -1.196  -0.171  1.00  0.00
ATOM      9 2HG2 CBT     1       6.961  -0.211   1.113  1.00  0.00
ATOM     10 3HG2 CBT     1       5.947  -1.650   1.584  1.00  0.00
ATOM     11  OG1 CBT     1       5.026   1.166   0.073  1.00  0.00
ATOM     12 1HG  CBT     1       4.419   1.872   0.325  1.00  0.00
ATOM     13  C   CBT     1       3.302  -1.740   1.766  1.00  0.00
ATOM     14  O   CBT     1       3.798  -1.569   2.902  1.00  0.00
TER
END
