# Supplementary material for: Carbinolamine Formation and Dehydration in a DNA Repair Enzyme Active Site
Source: PLoS One. 2012 Feb 22;7(2):e31377. doi: 10.1371/journal.pone.0031377 (PMC3285167; doi:10.1371/journal.pone.0031377)
Supplement: File S6 — An archive of the new residue descriptors used in this study and their associated force field modifications. (BZ2) [file pone.0031377.s006.bz2 › submission.d/carbinolamine_dehydration/H3O+.frcmod]

Based on TIP3P and Baaden Ions params (H3O+, hydronium ion, H9,O9 new A-Types)
MASS
H9 1.008
O9 16.

BOND
O9-H9  553.0    0.99      TIP3P and AMBER web site Marc Baaden Ions params
H9-H9  553.0    1.61      TIP3P AMBER site Baaden Ions + H3O meas (RM1 opt, unpubl)

ANGLE
H9-O9-H9  0. 100.19 	  Dummy (rigid water hydronium ion)

DIHE

NONBON
  O9       1.7683     0.152 AMBER web site Marc Baaden Ions params
  H9       0.         0.    AMBER web site Marc Baaden Ions params
