# Supplementary material for: Carbinolamine Formation and Dehydration in a DNA Repair Enzyme Active Site
Source: PLoS One. 2012 Feb 22;7(2):e31377. doi: 10.1371/journal.pone.0031377 (PMC3285167; doi:10.1371/journal.pone.0031377)
Supplement: File S6 — An archive of the new residue descriptors used in this study and their associated force field modifications. (BZ2) [file pone.0031377.s006.bz2 › submission.d/carbinolamine_dehydration/H3O+.mol2]

@<TRIPOS>MOLECULE
H3O
    4     3     1     0     0
SMALL
No Charge or Current Charge


@<TRIPOS>ATOM
      1 Ow          3.5369    1.4229    0.0000 O9        1 H3O     -0.620000
      2 H           4.4621    1.3456   -0.2320 H9        1 H3O      0.540000
      3 Hw1         3.2219    1.9513   -0.7330 H9        1 H3O      0.540000
      4 Hw2         3.5396    2.1092    0.6683 H9        1 H3O      0.540000
@<TRIPOS>BOND
     1    2    1 1   
     2    3    1 1   
     3    4    1 1   
@<TRIPOS>SUBSTRUCTURE
     1 H3O         1 TEMP              0 ****  ****    0 ROOT
