# Supplementary material for: Carbinolamine Formation and Dehydration in a DNA Repair Enzyme Active Site
Source: PLoS One. 2012 Feb 22;7(2):e31377. doi: 10.1371/journal.pone.0031377 (PMC3285167; doi:10.1371/journal.pone.0031377)
Supplement: File S6 — An archive of the new residue descriptors used in this study and their associated force field modifications. (BZ2) [file pone.0031377.s006.bz2 › submission.d/carbinolamine_dehydration/notes]

Selected 1960000 as the final structure from which to start carbinolamine
simulations (dehydration of carbinolamine): Was the lowest energy structure
in the Water-mediated series of simulations (at the end)

Generated active site pdb with close_waters_activesite.pl and identified
the closest water to :144@C1' (carbinolamine carbon).  Identified
residue: 8144 26986,26987,26988 as the closest water.  Removed hydrogens
from that water, renamed from WAT to H3O, and eliminated all the other
waters and sodium ions.  Active site looked OK.  Removed hydrogens from
N-terminal residue in preparation for adding one back with leap.  The
final structure is the R-configuration around C1'.  Changed residue
22(23) to GLU from GLH and removed carboxylate hydrogen.  The
carbinolamine OH hydrogen was eliminated when close_waters_activesite.pl
was used as it came from a water that was no longer the closest to C1'.
Changed the residue names for the first protein residue to CBT (carbinolamine
B threonine, carbinolamine B is the R config around C1').  Changed residue
144 to CAB (carbinolamine B for ring opened aldehyde imine product).

Named this structure carbinolamine-hydronium.pdb.  Copied these notes
and carbinolamine-hydronium.pdb to
 ~/preparation.for.carbinolamine.dehydration/1960000/

Rendered moot because of observation of unforced carbinolamine
dehydration.
