# Supplementary material for: Carbinolamine Formation and Dehydration in a DNA Repair Enzyme Active Site
Source: PLoS One. 2012 Feb 22;7(2):e31377. doi: 10.1371/journal.pone.0031377 (PMC3285167; doi:10.1371/journal.pone.0031377)
Supplement: File S6 — An archive of the new residue descriptors used in this study and their associated force field modifications. (BZ2) [file pone.0031377.s006.bz2 › submission.d/Carbinolamine/A/build.whole.system.sh]

#!/bin/sh

if [ ${1}s = s ]
then
    echo "    Usage: build.whole.system.sh Ntermname Abasicsitename"
    exit 1
fi

GLU="GLH"
RESNAME=${1}
PEDNAME=${2}
PDB="2FCC_simulation.pdb"

cat > tleap.script.parmtop << EOF
logfile "${RESNAME}-${PEDNAME}.leap.log"

source leaprc.ff99SB
logfile "${RESNAME}-${PEDNAME}.leap.log"

loadOff "./CAT.lib"
loadOff "./CAA.lib"

ABASIC = loadAmberParams "params.frcmod"

TheSeq = {
${RESNAME} ARG ILE ASN LEU THR LEU VAL SER GLU LEU ALA ASP GLN HIS LEU
MET        ALA GLU TYR ARG ${GLU} LEU PRO ARG VAL PHE GLY ALA VAL ARG LYS
HID        VAL ALA ASN GLY LYS ARG VAL ARG ASP PHE LYS ILE SER PRO THR
PHE        ILE LEU GLY ALA GLY HID VAL THR PHE PHE TYR ASP LYS LEU GLU
PHE        LEU ARG LYS ARG GLN ILE GLU LEU ILE ALA GLU CYS LEU LYS ARG
GLY        PHE ASN ILE LYS ASP THR THR VAL GLN ASP ILE SER ASP ILE PRO
GLN        GLU PHE ARG GLY ASP TYR ILE PRO HIE GLU ALA SER ILE ALA ILE
SER        GLN ALA ARG LEU ASP GLU LYS ILE ALA GLN ARG PRO THR TRP TYR
LYS        TYR TYR GLY LYS ALA ILE TYR CALA
DC5 DC DA DG DG DA ${PEDNAME}  DG DA DA DG DC DC3
DG5 DG DC DT DT DC   DA        DT DC DC DT DG DG3 }
THEPROT = loadPdbUsingSeq "${PDB}" TheSeq

desc THEPROT.2.1
desc THEPROT.145.17
# Add bond command here to create single bond between CAA.C1* and CAT.N
bond THEPROT.2.1 THEPROT.145.17 "S"
#deleteBond THEPROT.145.18 THEPROT.145.17
#deleteBond THEPROT.145.19 THEPROT.145.17
desc THEPROT.2.1
desc THEPROT.145.17
desc THEPROT.145.21
#quit

SavePDB THEPROT "vac.pdb"
SaveAmberParm THEPROT "vac.prmtop" "vac.inpcrd"
#quit

THEPROT_sol = Copy THEPROT
SolvateOct THEPROT_sol TIP3PBOX 10.0
SavePDB THEPROT_sol "wat.pdb"
SaveAmberParm THEPROT_sol "wat.prmtop" "wat.inpcrd"

THEPROT_cio = Copy THEPROT_sol
AddIons THEPROT_cio Na+ 0
SavePDB THEPROT_cio "cio.pdb"
SaveAmberParm THEPROT_cio "cio.prmtop" "cio.inpcrd"

quit
EOF

rm -f leap.log ${RESNAME}-${PEDNAME}.leap.log && \
    tleap -s -f tleap.script.parmtop
gzip vac.prmtop vac.inpcrd wat.prmtop wat.inpcrd cio.pdb wat.pdb vac.pdb
#rm -f tleap.script.parmtop

exit 0
