# Supplementary material for: Carbinolamine Formation and Dehydration in a DNA Repair Enzyme Active Site
Source: PLoS One. 2012 Feb 22;7(2):e31377. doi: 10.1371/journal.pone.0031377 (PMC3285167; doi:10.1371/journal.pone.0031377)
Supplement: File S6 — An archive of the new residue descriptors used in this study and their associated force field modifications. (BZ2) [file pone.0031377.s006.bz2 › submission.d/Carbinolamine/A/CAA.check.pdb]

ATOM      1  P   CAA     1      -2.937   0.348  -3.927  1.00  0.00
ATOM      2  O1P CAA     1      -3.343  -0.704  -4.877  1.00  0.00
ATOM      3  O2P CAA     1      -3.766   1.508  -3.533  1.00  0.00
ATOM      4  O5* CAA     1      -2.394  -0.400  -2.563  1.00  0.00
ATOM      5  C5* CAA     1      -2.545   0.235  -1.329  1.00  0.00
ATOM      6 1H5* CAA     1      -2.991   1.259  -1.462  1.00  0.00
ATOM      7 2H5* CAA     1      -3.203  -0.402  -0.676  1.00  0.00
ATOM      8  C4* CAA     1      -1.167   0.329  -0.650  1.00  0.00
ATOM      9  H4* CAA     1      -0.596  -0.608  -0.898  1.00  0.00
ATOM     10  O4* CAA     1      -0.527   1.469  -1.216  1.00  0.00
ATOM     11  HO4 CAA     1       0.421   1.347  -1.103  1.00  0.00
ATOM     12  C3* CAA     1      -1.235   0.467   0.890  1.00  0.00
ATOM     13  H3* CAA     1      -2.040   1.204   1.180  1.00  0.00
ATOM     14  C2* CAA     1       0.117   0.977   1.428  1.00  0.00
ATOM     15 1H2* CAA     1       0.380   1.925   0.895  1.00  0.00
ATOM     16 2H2* CAA     1       0.012   1.237   2.515  1.00  0.00
ATOM     17  C1* CAA     1       1.219  -0.096   1.297  1.00  0.00
ATOM     18  H1* CAA     1       0.790  -1.024   0.807  1.00  0.00
ATOM     19  O1* CAA     1       1.681  -0.460   2.610  1.00  0.00
ATOM     20 1HO  CAA     1       0.904  -0.767   3.102  1.00  0.00
ATOM     21  O3* CAA     1      -1.538  -0.790   1.425  1.00  0.00
TER
END
