# Supplementary material for: Carbinolamine Formation and Dehydration in a DNA Repair Enzyme Active Site
Source: PLoS One. 2012 Feb 22;7(2):e31377. doi: 10.1371/journal.pone.0031377 (PMC3285167; doi:10.1371/journal.pone.0031377)
Supplement: File S6 — An archive of the new residue descriptors used in this study and their associated force field modifications. (BZ2) [file pone.0031377.s006.bz2 › submission.d/Carbinolamine/A/CAT.check.pdb]

ATOM      1  N   CAT     1       2.355   0.377   0.512  1.00  0.00
ATOM      2  H   CAT     1       2.849   1.087   1.026  1.00  0.00
ATOM      3  CA  CAT     1       3.312  -0.624   0.071  1.00  0.00
ATOM      4  HA  CAT     1       4.048  -0.066  -0.588  1.00  0.00
ATOM      5  CB  CAT     1       4.139  -1.314   1.191  1.00  0.00
ATOM      6  HB  CAT     1       3.511  -2.126   1.653  1.00  0.00
ATOM      7  CG2 CAT     1       5.433  -1.887   0.639  1.00  0.00
ATOM      8 1HG2 CAT     1       6.063  -1.078   0.199  1.00  0.00
ATOM      9 2HG2 CAT     1       6.008  -2.373   1.463  1.00  0.00
ATOM     10 3HG2 CAT     1       5.196  -2.646  -0.145  1.00  0.00
ATOM     11  OG1 CAT     1       4.518  -0.364   2.182  1.00  0.00
ATOM     12 1HG  CAT     1       3.765  -0.264   2.781  1.00  0.00
ATOM     13  C   CAT     1       2.674  -1.710  -0.828  1.00  0.00
ATOM     14  O   CAT     1       2.982  -2.914  -0.691  1.00  0.00
TER
END
